# Supplementary material for: The terrestrial Isopoda (Crustacea, Oniscidea) of Rapa Nui (Easter Island), with descriptions of two new species
Source: Zookeys. 2015 Jul 30;(515):27–49. doi: 10.3897/zookeys.515.9477 (PMC4525033; doi:10.3897/zookeys.515.9477)
Supplement: XML Treatment for Ligia exotica [file zookeys.515.9477-treatment1.xml]

<!DOCTYPE tp:taxon-treatment
  PUBLIC "-//TaxonX//DTD Taxonomic Treatment Publishing DTD v0 20100105//EN" "tax-treatment-NSO.dtd">
<tp:taxon-treatment xmlns:tp="http://www.plazi.org/taxpub"><tp:treatment-meta><kwd-group><label>Taxon classification</label><kwd><named-content content-type="kingdom">Animalia</named-content></kwd><kwd><named-content content-type="order">Isopoda</named-content></kwd><kwd><named-content content-type="family">Ligiidae</named-content></kwd></kwd-group><mixed-citation publication-type="journal"><person-group><name><surname>Taiti</surname><given-names>Stefano</given-names></name><name><surname>Wynne</surname><given-names>J. Judson</given-names></name></person-group><article-title>The terrestrial <tp:taxon-name><tp:taxon-name-part taxon-name-part-type="order">Isopoda</tp:taxon-name-part></tp:taxon-name> (<tp:taxon-name><tp:taxon-name-part taxon-name-part-type="subphylum">Crustacea</tp:taxon-name-part></tp:taxon-name>, <tp:taxon-name><tp:taxon-name-part taxon-name-part-type="suborder">Oniscidea</tp:taxon-name-part></tp:taxon-name>) of Rapa Nui (Easter Island), with descriptions of two new species</article-title><source>Zookeys</source><day>30</day><month>7</month><year>2015</year><volume>2015</volume><issue>515</issue><fpage>27</fpage><lpage>49</lpage><pub-id pub-id-type="doi">10.3897/zookeys.515.9477</pub-id></mixed-citation></tp:treatment-meta><tp:nomenclature><tp:taxon-name>
                                <tp:taxon-name-part taxon-name-part-type="genus">Ligia</tp:taxon-name-part>
                                <tp:taxon-name-part taxon-name-part-type="species">exotica</tp:taxon-name-part>
                            </tp:taxon-name><tp:taxon-authority>Roux, 1828</tp:taxon-authority><tp:nomenclature-citation-list><tp:nomenclature-citation><tp:taxon-name><tp:taxon-name-part taxon-name-part-type="genus">Ligyda</tp:taxon-name-part> <tp:taxon-name-part taxon-name-part-type="species">exotica</tp:taxon-name-part></tp:taxon-name><comment>; <xref ref-type="bibr" rid="B16">Fuentes 1914</xref>: 315.</comment></tp:nomenclature-citation></tp:nomenclature-citation-list></tp:nomenclature><tp:treatment-sec sec-type="Remarks"><title>Remarks.</title><p>The record of this species by <xref ref-type="bibr" rid="B16">Fuentes (1914)</xref> needs to be confirmed since this littoral species has often been confused with other species in the past. Unfortunately, no specimens of <italic><tp:taxon-name><tp:taxon-name-part taxon-name-part-type="genus">Ligia</tp:taxon-name-part></tp:taxon-name></italic> have been recently collected from Rapa Nui, most likely due to lack of investigations along the littoral zones of the island.</p></tp:treatment-sec><tp:treatment-sec sec-type="Distribution"><title>Distribution.</title><p>Pantropical.</p></tp:treatment-sec><ref-list><ref id="B16"><mixed-citation xmlns:xlink="http://www.w3.org/1999/xlink" xlink:type="simple"><person-group><name name-style="western"><surname>Fuentes</surname><given-names>F</given-names></name></person-group> (<year>1914</year>) <article-title>Contribucion al estudio de la fauna de la Isla de Pascua.</article-title> <source>Boletin del Museo Nacional de Chile</source> <volume>7</volume>(<issue>1</issue>): <fpage>285</fpage>–<lpage>318</lpage>, 1 map. </mixed-citation></ref></ref-list></tp:taxon-treatment>
