# Supplementary material for: The terrestrial Isopoda (Crustacea, Oniscidea) of Rapa Nui (Easter Island), with descriptions of two new species
Source: Zookeys. 2015 Jul 30;(515):27–49. doi: 10.3897/zookeys.515.9477 (PMC4525033; doi:10.3897/zookeys.515.9477)
Supplement: XML Treatment for Styloniscus manuvaka [file zookeys.515.9477-treatment2.xml]

<!DOCTYPE tp:taxon-treatment
  PUBLIC "-//TaxonX//DTD Taxonomic Treatment Publishing DTD v0 20100105//EN" "tax-treatment-NSO.dtd">
<tp:taxon-treatment xmlns:tp="http://www.plazi.org/taxpub"><tp:treatment-meta><kwd-group><label>Taxon classification</label><kwd><named-content content-type="kingdom">Animalia</named-content></kwd><kwd><named-content content-type="order">Isopoda</named-content></kwd><kwd><named-content content-type="family">Styloniscidae</named-content></kwd></kwd-group><mixed-citation publication-type="journal"><person-group><name><surname>Taiti</surname><given-names>Stefano</given-names></name><name><surname>Wynne</surname><given-names>J. Judson</given-names></name></person-group><article-title>The terrestrial <tp:taxon-name><tp:taxon-name-part taxon-name-part-type="order">Isopoda</tp:taxon-name-part></tp:taxon-name> (<tp:taxon-name><tp:taxon-name-part taxon-name-part-type="subphylum">Crustacea</tp:taxon-name-part></tp:taxon-name>, <tp:taxon-name><tp:taxon-name-part taxon-name-part-type="suborder">Oniscidea</tp:taxon-name-part></tp:taxon-name>) of Rapa Nui (Easter Island), with descriptions of two new species</article-title><source>Zookeys</source><day>30</day><month>7</month><year>2015</year><volume>2015</volume><issue>515</issue><fpage>27</fpage><lpage>49</lpage><pub-id pub-id-type="doi">10.3897/zookeys.515.9477</pub-id></mixed-citation></tp:treatment-meta><tp:nomenclature><tp:taxon-name>
                                <tp:taxon-name-part taxon-name-part-type="genus">Styloniscus</tp:taxon-name-part>
                                <tp:taxon-name-part taxon-name-part-type="species">manuvaka</tp:taxon-name-part>
                                <object-id xmlns:xlink="http://www.w3.org/1999/xlink" content-type="zoobank" xlink:type="simple">http://zoobank.org/00706DDB-9E9C-4DEF-AEA5-E9289287B7AB</object-id>
                            </tp:taxon-name><tp:taxon-status xmlns:xlink="http://www.w3.org/1999/xlink" xlink:type="simple">sp. n.</tp:taxon-status><xref ref-type="fig" rid="F1">Figs 1A</xref><xref ref-type="fig" rid="F2">, 2</xref><xref ref-type="fig" rid="F3">, 3</xref><xref ref-type="fig" rid="F4">, 4</xref><tp:nomenclature-citation-list><tp:nomenclature-citation><tp:taxon-name><tp:taxon-name-part taxon-name-part-type="genus">Styloniscus</tp:taxon-name-part></tp:taxon-name><comment> sp.; <xref ref-type="bibr" rid="B52">Wynne et al. 2014</xref>: 713, 714, fig. 2b.</comment></tp:nomenclature-citation></tp:nomenclature-citation-list></tp:nomenclature><tp:treatment-sec sec-type="type material"><title>Type material examined.</title><p>Chile, Rapa Nui: 1 ♂ holotype, 2 ♂♂, 2 ♀♀, 1 juv. paratypes (MNHN), Mahunga Hiva Hiva, Cave Q15-070, fern-moss garden (entrance zone), direct intuitive search, 10.VII.2009, leg. J.J. Wynne; 2 ♂♂, 1 ♀, 2 juvs. paratypes (MZUF), same location, 50 m from entrance, direct intuitive search (on decomposing tree branches; twilight zone), 6.VIII.2011, leg. J.J. Wynne; 1 ♀ paratype (MNHN), same data; 1 ♂, 1 ♀ paratypes (BPBM), Mahunga Hiva Hiva, Cave Q15-074, skylight entrance (1<sup>st</sup> entrance NE of main entrance; entrance zone), 3.VII.2009, leg. J.J. Wynne; 1 ♀ paratype (BPBM), Mahunga Hiva Hiva, Cave Q15-119, timed search at trap 4A, 5.VII.2009, leg. J.J. Wynne; 1 ♂ paratype (BPBM), same location, Zone 2 (approx. cave deep zone), trap, fish entrails 1, 6.VIII.2011, leg. J.J. Wynne; 1 ♀ paratype (BPBM), Mahunga Hiva Hiva, Cave Q15-071, Zone 2 (approx. cave deep zone), bait trap, fish entrails 1, 7.VIII.2011, leg. J.J. Wynne; 1 ♀ paratype (BPBM), Cave Q15-067, fern-moss garden (entrance zone), direct intuitive search, 4.XII.2008, leg J.J. Wynne.</p></tp:treatment-sec><tp:treatment-sec sec-type="material"><title>Additional material examined.</title><p>French Polynesia, Bass Islands (Austral Islands), Rapa Iti Island: 4 ♂♂ (YPM), Pumarua-Maurua Ridge, Pumarua and some west, 500-620 m, from dead leaves of the bird’s nest fern, <italic><tp:taxon-name><tp:taxon-name-part taxon-name-part-type="genus">Asplenium</tp:taxon-name-part> <tp:taxon-name-part taxon-name-part-type="species">nidus</tp:taxon-name-part></tp:taxon-name></italic>, 9.I.1980, leg. G. Paulay.</p></tp:treatment-sec><tp:treatment-sec sec-type="Description"><title>Description.</title><p>Maximum length: ♂ 4 mm, ♀ 4.2 mm. Dorsum brown with the usual yellow muscle spots (Fig. <xref ref-type="fig" rid="F1">1A</xref>). Body ovoid with pleon narrower than pereon (Figs <xref ref-type="fig" rid="F1">1A</xref>, <xref ref-type="fig" rid="F2">2A</xref>). Vertex and pereon distinctly granulated with granulations arranged on three rows on pereonite 1 and two rows on pereonites 2-7; pleon and telson smooth. Dorsal surface with scale-setae as in Fig. <xref ref-type="fig" rid="F2">2B</xref>. Cephalon (Fig. <xref ref-type="fig" rid="F2">2C, D</xref>) with obtuse middle lobe slightly protruding frontwards compared with rounded lateral lobes; eye consisting of three ommatidia in a triangle. Pleonites 3-5 reduced with small posterior points. Telson (Fig. <xref ref-type="fig" rid="F2">2E</xref>) with concave sides and truncate apex. Antennula (Fig. <xref ref-type="fig" rid="F2">2F</xref>) with second article shorter than first and third; third article with 6 long aesthetascs at apex. Antenna (Fig. <xref ref-type="fig" rid="F2">2G</xref>) with flagellum as long as fifth article of peduncle; flagellum <!--PageBreak-->cone-shaped, consisting of 5 articles with the second, third and fourth article bearing two aesthetascs each. Left mandible (Fig. <xref ref-type="fig" rid="F3">3A</xref>) with 2 penicils; right mandible (Fig. <xref ref-type="fig" rid="F3">3B</xref>) with 1 penicil. Maxillula (Fig. <xref ref-type="fig" rid="F3">3C</xref>) outer branch with 10 simple teeth and 2 long stalks; inner branch with 3 penicils. Maxilla (Fig. <xref ref-type="fig" rid="F3">3D</xref>) apically bilobate, inner lobe wider than outer lobe and bearing strong setae on its margin. Maxilliped (Fig. <xref ref-type="fig" rid="F3">3E</xref>) endite with a stout apical penicil; basal article of the palp with 2 setae. Pereopods 6 and 7 with a distinct water conducting system (Fig. <xref ref-type="fig" rid="F4">4B,C</xref>) on merus, carpus and propodus, and on basis, ischium and merus, respectively.</p><fig id="F1" position="float" orientation="portrait"><label>Figure 1.</label><caption><p><italic><tp:taxon-name><tp:taxon-name-part taxon-name-part-type="genus">Styloniscus</tp:taxon-name-part> <tp:taxon-name-part taxon-name-part-type="species">manuvaka</tp:taxon-name-part></tp:taxon-name></italic> sp. n.: <bold>A</bold> ♀ paratype in dorsal view. <italic><tp:taxon-name><tp:taxon-name-part taxon-name-part-type="genus">Hawaiioscia</tp:taxon-name-part> <tp:taxon-name-part taxon-name-part-type="species">rapui</tp:taxon-name-part></tp:taxon-name></italic> sp. n.: <bold>B</bold> ♀ paratype in dorsal view.</p></caption><graphic xmlns:xlink="http://www.w3.org/1999/xlink" xlink:href="zookeys-515-027-g001.jpg" position="float" orientation="portrait" xlink:type="simple" id="oo_48476.jpg"/></fig><fig id="F2" position="float" orientation="portrait"><label>Figure 2.</label><caption><p><italic><tp:taxon-name><tp:taxon-name-part taxon-name-part-type="genus">Styloniscus</tp:taxon-name-part> <tp:taxon-name-part taxon-name-part-type="species">manuvaka</tp:taxon-name-part></tp:taxon-name></italic> sp. n., ♀ paratype: <bold>A</bold> adult specimen in dorsal view <bold>B</bold> dorsal scale-seta <bold>C</bold> cephalon in dorsal view <bold>D</bold> cephalon in frontal view <bold>E</bold> pleonite 5, telson and uropods <bold>F</bold> antennula <bold>G</bold> antenna.</p></caption><graphic xmlns:xlink="http://www.w3.org/1999/xlink" xlink:href="zookeys-515-027-g002.jpg" position="float" orientation="portrait" xlink:type="simple" id="oo_48477.jpg"/></fig><fig id="F3" position="float" orientation="portrait"><label>Figure 3.</label><caption><p><italic><tp:taxon-name><tp:taxon-name-part taxon-name-part-type="genus">Styloniscus</tp:taxon-name-part> <tp:taxon-name-part taxon-name-part-type="species">manuvaka</tp:taxon-name-part></tp:taxon-name></italic> sp. n., ♀ paratype: <bold>A</bold> left mandible <bold>B</bold> right mandible <bold>C</bold> maxillula <bold>D</bold> maxilla <bold>E</bold> maxilliped.</p></caption><graphic xmlns:xlink="http://www.w3.org/1999/xlink" xlink:href="zookeys-515-027-g003.jpg" position="float" orientation="portrait" xlink:type="simple" id="oo_48478.jpg"/></fig><p>Male. Pereopod 1 (Fig. <xref ref-type="fig" rid="F4">4A</xref>) merus and carpus with a line of short scales on sternal margin. Pereopod 7 (Fig. <xref ref-type="fig" rid="F4">4C</xref>) ischium enlarged in the distal part, forming a flat rounded lobe with two short and stout setae on tergal margin, sternal margin almost straight; propodus with numerous long and thin setae on tergal margin. Genital papilla (Fig. <xref ref-type="fig" rid="F4">4D</xref>) with rounded and enlarged distal part. Pleopod 1 (Fig. <xref ref-type="fig" rid="F4">4D</xref>) exopodite triangular, as wide as long, with rounded posterior margin; endopodite with flagelliform distal segment, about twice as long as basal one and slightly enlarged at apex. Pleopod 2 (Fig. <xref ref-type="fig" rid="F4">4E</xref>) exopodite very short, rectangular, about twice wider than long; endopodite with distal segment about seven times longer than basal one, with tapering apical part slightly bent outwards, acute apex.</p><fig id="F4" position="float" orientation="portrait"><label>Figure 4.</label><caption><p><italic><tp:taxon-name><tp:taxon-name-part taxon-name-part-type="genus">Styloniscus</tp:taxon-name-part> <tp:taxon-name-part taxon-name-part-type="species">manuvaka</tp:taxon-name-part></tp:taxon-name></italic> sp. n., ♂ paratype: <bold>A</bold> pereopod 1 <bold>B</bold> pereopod 6 <bold>C</bold> pereopod 7 <bold>D</bold> genital papilla and pleopod 1 <bold>E</bold> pleopod 2.</p></caption><graphic xmlns:xlink="http://www.w3.org/1999/xlink" xlink:href="zookeys-515-027-g004.jpg" position="float" orientation="portrait" xlink:type="simple" id="oo_48479.jpg"/></fig></tp:treatment-sec><tp:treatment-sec sec-type="Etymology"><title>Etymology.</title><p>The species name is a combination of two Rapanui terms, <italic>manu</italic> and <italic>vaka</italic>. <italic>Manu</italic> is “bug” and <italic>vaka</italic> is “canoe” or “boat”; when combined this translates to “canoe bug.” Based upon the identification of this species, and a collembolan (<italic><tp:taxon-name><tp:taxon-name-part taxon-name-part-type="genus">Lepidocyrtus</tp:taxon-name-part> <tp:taxon-name-part taxon-name-part-type="species">olena</tp:taxon-name-part></tp:taxon-name></italic> Christiansen &amp; Bellinger, 1992) previously known from the Hawaiian Islands only, <xref ref-type="bibr" rid="B52">Wynne et al. (2014)</xref> suggested both of these animals may have been dispersed by the ancient Polynesians as they transported and transplanted cultivars (called “canoe plants”), such as banana, taro and sugar cane, throughout the South Pacific islands.</p></tp:treatment-sec><tp:treatment-sec sec-type="Remarks"><title>Remarks.</title><p>At present the genus <italic><tp:taxon-name><tp:taxon-name-part taxon-name-part-type="genus">Styloniscus</tp:taxon-name-part></tp:taxon-name></italic> includes about 45 species distributed in the tropics and the southern hemisphere (<xref ref-type="bibr" rid="B37">Schmalfuss 2003</xref>; <xref ref-type="bibr" rid="B31">Nunomura 2007</xref>; <xref ref-type="bibr" rid="B42">Taiti 2014</xref>). The new species is characterized by the male pereopod 7 ischium enlarged in the distal part with a flat rounded lobe. A similar character is present also in a species from Omaio, North Island, New Zealand, identified by <xref ref-type="bibr" rid="B49">Vandel (1952)</xref> as <italic><tp:taxon-name><tp:taxon-name-part taxon-name-part-type="genus">Styloniscus</tp:taxon-name-part> <tp:taxon-name-part taxon-name-part-type="species">otakensis</tp:taxon-name-part></tp:taxon-name></italic> (Chilton, 1901). The specimens redescribed and illustrated by Vandel certainly do not belong to <italic><tp:taxon-name><tp:taxon-name-part taxon-name-part-type="genus">Styloniscus</tp:taxon-name-part> <tp:taxon-name-part taxon-name-part-type="species">otakensis</tp:taxon-name-part></tp:taxon-name></italic> according to the redescription of this species provided by <xref ref-type="bibr" rid="B17">Green (1971)</xref> on the basis of the type material studied by <xref ref-type="bibr" rid="B7">Chilton (1901)</xref> and on topotypic material (Dunedin, South Island). In fact, the male pereopod 7 ischium does not show any distinct lobe (compare fig. 31 in <xref ref-type="bibr" rid="B17">Green 1971</xref> with fig. 37 in <xref ref-type="bibr" rid="B49">Vandel 1952</xref>), and the shapes of the male pleopod 1 exopodite and pleopod 2 endopodite are significantly different (compare figs 29 and 30 in <xref ref-type="bibr" rid="B17">Green 1971</xref> with figs 38 and 39A in <xref ref-type="bibr" rid="B49">Vandel 1952</xref>). Thus, the specimens from Omaio must belong to a distinct species yet to be named. <italic><tp:taxon-name><tp:taxon-name-part taxon-name-part-type="genus">Styloniscus</tp:taxon-name-part> <tp:taxon-name-part taxon-name-part-type="species">manuvaka</tp:taxon-name-part></tp:taxon-name></italic> sp. n. differs from <italic><tp:taxon-name><tp:taxon-name-part taxon-name-part-type="genus">Styloniscus</tp:taxon-name-part> <tp:taxon-name-part taxon-name-part-type="species">otakensis</tp:taxon-name-part></tp:taxon-name></italic> sensu Vandel nec Chilton in having 6 instead of 5 aesthetascs at the apex of the antennula, 5 instead of 4 flagellar articles of the antenna, the male pereopod 7 ischium with two, instead of one, stout setae on the tergal margin, and the male pleopod 2 endopodite with a thicker distal part.</p><!--PageBreak--><p>On Rapa Nui, <italic><tp:taxon-name><tp:taxon-name-part taxon-name-part-type="genus">Styloniscus</tp:taxon-name-part> <tp:taxon-name-part taxon-name-part-type="species">manuvaka</tp:taxon-name-part></tp:taxon-name></italic> sp. n. is presently restricted to the cave environment, but is not troglomorphic (cave-adapted). This animal was detected within the fern-moss gardens (entrance zone) of three caves, but also occurred within the <!--PageBreak-->twilight and cave deep zones. This species was not detected during the surface sampling work conducted in 2009, nor has it been identified during previous invertebrate inventory work (e.g., <xref ref-type="bibr" rid="B16">Fuentes 1914</xref>, <xref ref-type="bibr" rid="B32">Olalquiaga 1946</xref>, <xref ref-type="bibr" rid="B25">Kuschel 1963</xref>, <xref ref-type="bibr" rid="B6">Campos and Peña 1973</xref>). The species also occurs on Rapa Iti, Bass Islands, where it is not restricted to the cave environment. This species is considered a Polynesian endemic and it might be present also on other Pacific islands.</p></tp:treatment-sec><tp:treatment-sec sec-type="Distribution"><title>Distribution.</title><p>Presently known from Rapa Nui and Rapa Iti.</p></tp:treatment-sec><ref-list><ref id="B52"><mixed-citation xmlns:xlink="http://www.w3.org/1999/xlink" xlink:type="simple"><person-group><name name-style="western"><surname>Wynne</surname><given-names>JJ</given-names></name><name name-style="western"><surname>Bernard</surname><given-names>EC</given-names></name><name name-style="western"><surname>Howarth</surname><given-names>FG</given-names></name><name name-style="western"><surname>Sommer</surname><given-names>S</given-names></name><name name-style="western"><surname>Soto-Adames</surname><given-names>FN</given-names></name><name name-style="western"><surname>Taiti</surname><given-names>S</given-names></name><name name-style="western"><surname>Mockford</surname><given-names>EL</given-names></name><name name-style="western"><surname>Horrocks</surname><given-names>M</given-names></name><name name-style="western"><surname>Pakarati</surname><given-names>L</given-names></name><name name-style="western"><surname>Pakarati-Hotus</surname><given-names>V</given-names></name></person-group> (<year>2014</year>) <article-title>Disturbance relicts in a rapidly changing world: the Rapa Nui (Easter Island) factor.</article-title> <source>BioScience</source> <volume>64</volume>(<issue>8</issue>): <fpage>711</fpage>–<lpage>718</lpage>. doi: <ext-link ext-link-type="doi" xlink:href="10.1093/biosci/biu090" xlink:type="simple">10.1093/biosci/biu090</ext-link></mixed-citation></ref><ref id="B37"><mixed-citation xmlns:xlink="http://www.w3.org/1999/xlink" xlink:type="simple"><person-group><name name-style="western"><surname>Schmalfuss</surname><given-names>H</given-names></name></person-group> (<year>2003</year>) <article-title>World catalog of terrestrial isopods (<tp:taxon-name><tp:taxon-name-part taxon-name-part-type="order">Isopoda</tp:taxon-name-part></tp:taxon-name>: <tp:taxon-name><tp:taxon-name-part taxon-name-part-type="suborder">Oniscidea</tp:taxon-name-part></tp:taxon-name>).</article-title> <source>Stuttgarter Beiträge zur Naturkunde (A)</source> <volume>654</volume>: <fpage>1</fpage>–<lpage>341</lpage>. </mixed-citation></ref><ref id="B31"><mixed-citation xmlns:xlink="http://www.w3.org/1999/xlink" xlink:type="simple"><person-group><name name-style="western"><surname>Nunomura</surname><given-names>N</given-names></name></person-group> (<year>2007</year>) <article-title>Terrestrial isopod crustaceans from Hachijo Island, middle Japan.</article-title> <source>Bulletin of the Toyama Science Museum</source> <volume>30</volume>: <fpage>17</fpage>–<lpage>36</lpage>. </mixed-citation></ref><ref id="B42"><mixed-citation xmlns:xlink="http://www.w3.org/1999/xlink" xlink:type="simple"><person-group><name name-style="western"><surname>Taiti</surname><given-names>S</given-names></name></person-group> (<year>2014</year>) <article-title>The terrestrial <tp:taxon-name><tp:taxon-name-part taxon-name-part-type="order">Isopoda</tp:taxon-name-part></tp:taxon-name> (<tp:taxon-name><tp:taxon-name-part taxon-name-part-type="subphylum">Crustacea</tp:taxon-name-part></tp:taxon-name>, <tp:taxon-name><tp:taxon-name-part taxon-name-part-type="suborder">Oniscidea</tp:taxon-name-part></tp:taxon-name>) of the Maldives.</article-title> <source>Tropical Zoology</source> <volume>27</volume>: <fpage>9</fpage>–<lpage>33</lpage>. doi: <ext-link ext-link-type="doi" xlink:href="10.1080/03946975.2014.894397" xlink:type="simple">10.1080/03946975.2014.894397</ext-link> </mixed-citation></ref><ref id="B49"><mixed-citation xmlns:xlink="http://www.w3.org/1999/xlink" xlink:type="simple"><person-group><name name-style="western"><surname>Vandel</surname><given-names>A</given-names></name></person-group> (<year>1952</year>) <article-title>Les trichoniscides (Crustacés - Isopodes) de l’hémisphère austral. Leur place systématique leur intérêt biogéographique.</article-title> <source>Mémoires du Muséum National d’Histoire Naturelle (A)</source> <volume>6</volume>: <fpage>1</fpage>–<lpage>116</lpage>. </mixed-citation></ref><ref id="B17"><mixed-citation xmlns:xlink="http://www.w3.org/1999/xlink" xlink:type="simple"><person-group><name name-style="western"><surname>Green</surname><given-names>AJA</given-names></name></person-group> (<year>1971</year>) <article-title><tp:taxon-name><tp:taxon-name-part taxon-name-part-type="family">Styloniscidae</tp:taxon-name-part></tp:taxon-name> (<tp:taxon-name><tp:taxon-name-part taxon-name-part-type="order">Isopoda</tp:taxon-name-part></tp:taxon-name>, <tp:taxon-name><tp:taxon-name-part taxon-name-part-type="superfamily">Oniscoidea</tp:taxon-name-part></tp:taxon-name>) from Tasmania and New Zealand.</article-title> <source>Papers and Proceedings of the Royal Society of Tasmania</source> <volume>105</volume>: <fpage>59</fpage>–<lpage>74</lpage>. </mixed-citation></ref><ref id="B7"><mixed-citation xmlns:xlink="http://www.w3.org/1999/xlink" xlink:type="simple"><person-group><name name-style="western"><surname>Chilton</surname><given-names>C</given-names></name></person-group> (<year>1901</year>) <article-title>The terrestrial <tp:taxon-name><tp:taxon-name-part taxon-name-part-type="order">Isopoda</tp:taxon-name-part></tp:taxon-name> of New Zealand.</article-title> <source>Transactions of the Linnean Society of London, Zoology</source> <volume>8</volume>: <fpage>99</fpage>–<lpage>152</lpage>, pls 11–16. doi: <ext-link ext-link-type="doi" xlink:href="10.1111/j.1096-3642.1901.tb00502.x" xlink:type="simple">10.1111/j.1096-3642.1901.tb00502.x</ext-link> </mixed-citation></ref><ref id="B16"><mixed-citation xmlns:xlink="http://www.w3.org/1999/xlink" xlink:type="simple"><person-group><name name-style="western"><surname>Fuentes</surname><given-names>F</given-names></name></person-group> (<year>1914</year>) <article-title>Contribucion al estudio de la fauna de la Isla de Pascua.</article-title> <source>Boletin del Museo Nacional de Chile</source> <volume>7</volume>(<issue>1</issue>): <fpage>285</fpage>–<lpage>318</lpage>, 1 map. </mixed-citation></ref><ref id="B32"><mixed-citation xmlns:xlink="http://www.w3.org/1999/xlink" xlink:type="simple"><person-group><name name-style="western"><surname>Olalquiaga</surname><given-names>FG</given-names></name></person-group> (<year>1946</year>) <article-title>Anotaciones entomológicas: Insectos y otros artrópodos colectados en Isla de Pascua.</article-title> <source>Agricultura Técnica</source> <volume>7</volume>: <fpage>231</fpage>–<lpage>233</lpage>. </mixed-citation></ref><ref id="B25"><mixed-citation xmlns:xlink="http://www.w3.org/1999/xlink" xlink:type="simple"><person-group><name name-style="western"><surname>Kuschel</surname><given-names>G</given-names></name></person-group> (<year>1963</year>) <article-title>Composition and relationship of the terrestrial faunas of Easter, Juan Fernandez, Desventuradas, and Galapágos Islands.</article-title> <source>California Academy of Sciences, Occasional Papers</source> <volume>44</volume>: <fpage>79</fpage>–<lpage>95</lpage>. </mixed-citation></ref><ref id="B6"><mixed-citation xmlns:xlink="http://www.w3.org/1999/xlink" xlink:type="simple"><person-group><name name-style="western"><surname>Campos</surname><given-names>SL</given-names></name><name name-style="western"><surname>Peña</surname><given-names>GLE</given-names></name></person-group> (<year>1973</year>) <article-title>Los insectos de isla de Pascua (Resultados de une prospeccion entomologica).</article-title> <source>Revista Chilena de Entomología</source> <volume>7</volume>: <fpage>217</fpage>–<lpage>229</lpage>. </mixed-citation></ref></ref-list></tp:taxon-treatment>
