# Supplementary material for: The terrestrial Isopoda (Crustacea, Oniscidea) of Rapa Nui (Easter Island), with descriptions of two new species
Source: Zookeys. 2015 Jul 30;(515):27–49. doi: 10.3897/zookeys.515.9477 (PMC4525033; doi:10.3897/zookeys.515.9477)
Supplement: XML Treatment for Hawaiioscia rapui [file zookeys.515.9477-treatment3.xml]

<!DOCTYPE tp:taxon-treatment
  PUBLIC "-//TaxonX//DTD Taxonomic Treatment Publishing DTD v0 20100105//EN" "tax-treatment-NSO.dtd">
<tp:taxon-treatment xmlns:tp="http://www.plazi.org/taxpub"><tp:treatment-meta><kwd-group><label>Taxon classification</label><kwd><named-content content-type="kingdom">Animalia</named-content></kwd><kwd><named-content content-type="order">Isopoda</named-content></kwd><kwd><named-content content-type="family">Philosciidae</named-content></kwd></kwd-group><mixed-citation publication-type="journal"><person-group><name><surname>Taiti</surname><given-names>Stefano</given-names></name><name><surname>Wynne</surname><given-names>J. Judson</given-names></name></person-group><article-title>The terrestrial <tp:taxon-name><tp:taxon-name-part taxon-name-part-type="order">Isopoda</tp:taxon-name-part></tp:taxon-name> (<tp:taxon-name><tp:taxon-name-part taxon-name-part-type="subphylum">Crustacea</tp:taxon-name-part></tp:taxon-name>, <tp:taxon-name><tp:taxon-name-part taxon-name-part-type="suborder">Oniscidea</tp:taxon-name-part></tp:taxon-name>) of Rapa Nui (Easter Island), with descriptions of two new species</article-title><source>Zookeys</source><day>30</day><month>7</month><year>2015</year><volume>2015</volume><issue>515</issue><fpage>27</fpage><lpage>49</lpage><pub-id pub-id-type="doi">10.3897/zookeys.515.9477</pub-id></mixed-citation></tp:treatment-meta><tp:nomenclature><tp:taxon-name>
                                <tp:taxon-name-part taxon-name-part-type="genus">Hawaiioscia</tp:taxon-name-part>
                                <tp:taxon-name-part taxon-name-part-type="species">rapui</tp:taxon-name-part>
                                <object-id xmlns:xlink="http://www.w3.org/1999/xlink" content-type="zoobank" xlink:type="simple">http://zoobank.org/56E14D72-3CF5-4E39-A655-15659F01B67A</object-id>
                            </tp:taxon-name><tp:taxon-status xmlns:xlink="http://www.w3.org/1999/xlink" xlink:type="simple">sp. n.</tp:taxon-status><xref ref-type="fig" rid="F1">Figs 1B</xref><xref ref-type="fig" rid="F5">, 5</xref><xref ref-type="fig" rid="F6">, 6</xref><xref ref-type="fig" rid="F7">, 7</xref><!--PageBreak--><!--PageBreak--><!--PageBreak--><tp:nomenclature-citation-list><tp:nomenclature-citation><tp:taxon-name><tp:taxon-name-part taxon-name-part-type="genus">Hawaiioscia</tp:taxon-name-part></tp:taxon-name><comment> sp.; <xref ref-type="bibr" rid="B52">Wynne et al. 2014</xref>: 714, 716, fig. 2a.</comment></tp:nomenclature-citation></tp:nomenclature-citation-list></tp:nomenclature><tp:treatment-sec sec-type="type material"><title>Type material examined.</title><p>Chile, Rapa Nui: 1 ♂ holotype, 2 ♀♀ paratypes (MNHN), Mahunga Hiva Hiva, Cave Q15-034, pitfall trap 5A (twilight zone) 12.VII.2009, leg. J.J. Wynne; 1 ♀ paratype (MZUF), 1 ♀ paratype (BPBM), same data, pitfall trap 7A (approx. deep zone); 1 ♂ Paratype (MZUF), Mahunga Hiva Hiva, Cave Q15-076/078, pitfall trap 2C (light zone), 4.VII.2009, leg. J.J. Wynne.</p></tp:treatment-sec><tp:treatment-sec sec-type="Description"><title>Description.</title><p>Maximum length: ♂ and ♀ 7.5 mm. Dorsum light brown with the usual muscle spots (Fig. <xref ref-type="fig" rid="F1">1B</xref>). Body flat, ovoidal, with pleon narrower than pereon, outline as in Fig. <xref ref-type="fig" rid="F5">5A</xref>. Dorsal body surface finely granulated with small triangular scale-setae (Fig. <xref ref-type="fig" rid="F5">5B</xref>). Pereonites with no sulcus marginalis, gland pores absent. Noduli laterales (Fig. <xref ref-type="fig" rid="F5">5C, G</xref>) clearly visible, inserted on a small tubercle and disposed as follows: two on the cephalic vertex, one per side on pereonites 1-6 with that on the fourth pereonite much more distant from the lateral margin of the segment, and two per side on pereonite 7. Cephalon (Fig. <xref ref-type="fig" rid="F5">5D–F</xref>) with short triangular lateral lobes not protruding frontwards compared with the obtuse middle lobe; frontal and supra-antennal lines absent; eyes small, consisting of eight ommatidia. Pleon epimera reduced but with distinct posterior points (Fig. <xref ref-type="fig" rid="F5">5A,H</xref>). Telson (Fig. <xref ref-type="fig" rid="F5">5H</xref>) triangular, about twice as wide as long, with broadly rounded apex. Antennula (Fig. <xref ref-type="fig" rid="F5">5I</xref>) of 3 articles, second article slightly shorter than first and third; third article bearing two rows of 7 and 2 aesthetascs each, and 2 apical aesthetascs. Antenna (Fig. <xref ref-type="fig" rid="F6">6A</xref>) long and thin, reaching back rear margin of pereonite 6; flagellum as long as fifth peduncular article, first flagellar article distinctly longer than second and third, with two rows of 4 to 6 aesthetascs on each second and third article. Mandibles (Fig. <xref ref-type="fig" rid="F6">6B,C</xref>) with molar penicil semidichotomized, i.e. consisting of 3-4 setae on a common stem; left mandible with 2+1 and right mandible with 1+1 free penicils. Maxillula (Fig. <xref ref-type="fig" rid="F6">6D</xref>) outer branch with 5+6 teeth, all simple; inner branch with two stout subequal penicils. Maxilla (Fig. <xref ref-type="fig" rid="F6">6E</xref>) apically setose and bilobate with outer lobe wider <!--PageBreak--><!--PageBreak--><!--PageBreak-->than inner one. Maxilliped (Fig. <xref ref-type="fig" rid="F6">6F</xref>) endite apically setose and bearing a large penicil at medial corner, proximal article of palp bearing 2 strong setae. Pereopods with elongated articles and flagelliform dactylar and ungual setae (Fig. <xref ref-type="fig" rid="F7">7A</xref>). Pleopodal exopodites with <!--PageBreak-->no trace of respiratory structures. Uropod (Fig. <xref ref-type="fig" rid="F5">5H</xref>) protopod with a /\-shaped groove on outer margin; insertion of endopodite slightly proximal to that of exopodite.</p><fig id="F5" position="float" orientation="portrait"><label>Figure 5.</label><caption><p><italic><tp:taxon-name><tp:taxon-name-part taxon-name-part-type="genus">Hawaiioscia</tp:taxon-name-part> <tp:taxon-name-part taxon-name-part-type="species">rapui</tp:taxon-name-part></tp:taxon-name></italic> sp. n., ♂ holotype: <bold>A</bold> adult specimen in dorsal view. ♀ paratype: <bold>B</bold> dorsal scale-seta <bold>C</bold> co-ordinates of noduli laterales <bold>D</bold> cephalon in dorsal view <bold>E</bold> cephalon in frontal view <bold>F</bold> cephalon in lateral view <bold>G</bold> pereonites with noduli laterales <bold>H</bold> pleonite 5, telson and uropods <bold>I</bold> antennula.</p></caption><graphic xmlns:xlink="http://www.w3.org/1999/xlink" xlink:href="zookeys-515-027-g005.jpg" position="float" orientation="portrait" xlink:type="simple" id="oo_48480.jpg"/></fig><fig id="F6" position="float" orientation="portrait"><label>Figure 6.</label><caption><p><italic><tp:taxon-name><tp:taxon-name-part taxon-name-part-type="genus">Hawaiioscia</tp:taxon-name-part> <tp:taxon-name-part taxon-name-part-type="species">rapui</tp:taxon-name-part></tp:taxon-name></italic> sp. n., ♀ paratype: <bold>A</bold> antenna <bold>B</bold> left mandible <bold>C</bold> right mandible <bold>D</bold> maxillula <bold>E</bold> maxilla <bold>F</bold> maxilliped.</p></caption><graphic xmlns:xlink="http://www.w3.org/1999/xlink" xlink:href="zookeys-515-027-g006.jpg" position="float" orientation="portrait" xlink:type="simple" id="oo_48481.jpg"/></fig><fig id="F7" position="float" orientation="portrait"><label>Figure 7.</label><caption><p><italic><tp:taxon-name><tp:taxon-name-part taxon-name-part-type="genus">Hawaiioscia</tp:taxon-name-part> <tp:taxon-name-part taxon-name-part-type="species">rapui</tp:taxon-name-part></tp:taxon-name></italic> sp. n., ♂ paratype: <bold>A</bold> pereopod 1 <bold>B</bold> pereopod 7 <bold>C</bold> genital papilla and pleopod 1 <bold>D</bold> pleopod 2 <bold>E</bold> pleopod 3 exopodite <bold>F</bold> pleopod 4 exopodite <bold>G</bold> pleopod 5 exopodite.</p></caption><graphic xmlns:xlink="http://www.w3.org/1999/xlink" xlink:href="zookeys-515-027-g007.jpg" position="float" orientation="portrait" xlink:type="simple" id="oo_48482.jpg"/></fig><p>Male. Pereopod 1 carpus with a brush of trifid spines on sternal margin (Fig. <xref ref-type="fig" rid="F7">7A</xref>). Pereopod 7 (Fig. <xref ref-type="fig" rid="F7">7B</xref>) with no peculiar modifications, ischium with sternal margin straight. Pleopod 1 (Fig. <xref ref-type="fig" rid="F7">7C</xref>) exopodite cordiform, with a broadly rounded apex; endopodite with thickset distal part, straight with rounded apex. Pleopod 2 (Fig. <xref ref-type="fig" rid="F7">7D</xref>) with exopodite triangular, shorter than endopodite and bearing 5 setae on ouer margin. Pleopods 3-5 exopodite as in Fig. <xref ref-type="fig" rid="F7">7E–G</xref>.</p></tp:treatment-sec><tp:treatment-sec sec-type="Etymology"><title>Etymology.</title><p>The new species is named after Sergio Rapu Haoa, a humanitarian who has furthered cultural and archeological knowledge of Rapa Nui. Sergio was Rapa Nui’s first governor of Rapanui descent and the first director and curator of Museo Antropológico P. Sebastián Englert on Rapa Nui. He is also a world-renowned Rapa Nui archaeologist and purveyor of Rapa Nui culture. He graciously provided logistical support to the second author and his research teams while on Rapa Nui.</p></tp:treatment-sec><tp:treatment-sec sec-type="Remarks"><title>Remarks.</title><p>Prior to discovering this new species, the genus <italic><tp:taxon-name><tp:taxon-name-part taxon-name-part-type="genus">Hawaiioscia</tp:taxon-name-part></tp:taxon-name></italic> consisted of four troglomorphic species restricted to lava tube caves on the Hawaiian Islands (Schultz 1973; <xref ref-type="bibr" rid="B46">Taiti and Howarth 1997</xref>): <italic><tp:taxon-name><tp:taxon-name-part taxon-name-part-type="genus">Hawaiioscia</tp:taxon-name-part> <tp:taxon-name-part taxon-name-part-type="species">parvituberculata</tp:taxon-name-part></tp:taxon-name></italic> Schultz, 1973 from Maui, <italic><tp:taxon-name><tp:taxon-name-part taxon-name-part-type="genus">Hawaiioscia</tp:taxon-name-part> <tp:taxon-name-part taxon-name-part-type="species">microphthalma</tp:taxon-name-part></tp:taxon-name></italic> Taiti &amp; Howarth, 1997 from O‘ahu, <italic><tp:taxon-name><tp:taxon-name-part taxon-name-part-type="genus">Hawaiioscia</tp:taxon-name-part> <tp:taxon-name-part taxon-name-part-type="species">paeninsulae</tp:taxon-name-part></tp:taxon-name></italic> Taiti &amp; Howarth, 1997 from Moloka‘i, and <italic><tp:taxon-name><tp:taxon-name-part taxon-name-part-type="genus">Hawaiioscia</tp:taxon-name-part> <tp:taxon-name-part taxon-name-part-type="species">rotundata</tp:taxon-name-part></tp:taxon-name></italic> Taiti &amp; Howarth, 1997 from Kaua‘i. No epigean species in this genus were previously known. The new species shows all the characters of the genus <italic><tp:taxon-name><tp:taxon-name-part taxon-name-part-type="genus">Hawaiioscia</tp:taxon-name-part></tp:taxon-name></italic> with the sole exception of the molar penicil of the mandible which is semidichotomized instead of simple as in all the others species from Hawai‘i. Considering that all the most important characters (number and position of noduli laterales, maxillular teeth, penicil on maxillipedal endite, uropod and shape of male pleopod 1) are shared with all the other <italic><tp:taxon-name><tp:taxon-name-part taxon-name-part-type="genus">Hawaiioscia</tp:taxon-name-part></tp:taxon-name></italic> species, we include the new species in this genus.</p><p>Specimens from this new species were collected from both within the entrance zone of one cave and the twilight zone of another cave. It is important to note, this species does not have troglomorphic characteristics, such as body depigmentation or eye reduction as do other congeners within <italic><tp:taxon-name><tp:taxon-name-part taxon-name-part-type="genus">Hawaiioscia</tp:taxon-name-part></tp:taxon-name></italic>. However, as with <italic><tp:taxon-name><tp:taxon-name-part taxon-name-part-type="genus">Styloniscus</tp:taxon-name-part> <tp:taxon-name-part taxon-name-part-type="species">manuvaka</tp:taxon-name-part></tp:taxon-name></italic> sp. n., this new species was not detected during the surface sampling effort, nor has it been previously identified by earlier entomological surveys of the island. Thus, we believe this animal to be restricted to cave environment on Rapa Nui.</p></tp:treatment-sec><tp:treatment-sec sec-type="Distribution"><title>Distribution.</title><p>Presently endemic to Rapa Nui.</p></tp:treatment-sec><tp:treatment-sec><!--Section generated to contain objects referenced in tp:taxon-treatment.--><fig id="F1" position="float" orientation="portrait"><label>Figure 1.</label><caption><p><italic><tp:taxon-name><tp:taxon-name-part taxon-name-part-type="genus">Styloniscus</tp:taxon-name-part> <tp:taxon-name-part taxon-name-part-type="species">manuvaka</tp:taxon-name-part></tp:taxon-name></italic> sp. n.: <bold>A</bold> ♀ paratype in dorsal view. <italic><tp:taxon-name><tp:taxon-name-part taxon-name-part-type="genus">Hawaiioscia</tp:taxon-name-part> <tp:taxon-name-part taxon-name-part-type="species">rapui</tp:taxon-name-part></tp:taxon-name></italic> sp. n.: <bold>B</bold> ♀ paratype in dorsal view.</p></caption><graphic xmlns:xlink="http://www.w3.org/1999/xlink" xlink:href="zookeys-515-027-g001.jpg" position="float" orientation="portrait" xlink:type="simple" id="oo_48476.jpg"/></fig></tp:treatment-sec><ref-list><ref id="B52"><mixed-citation xmlns:xlink="http://www.w3.org/1999/xlink" xlink:type="simple"><person-group><name name-style="western"><surname>Wynne</surname><given-names>JJ</given-names></name><name name-style="western"><surname>Bernard</surname><given-names>EC</given-names></name><name name-style="western"><surname>Howarth</surname><given-names>FG</given-names></name><name name-style="western"><surname>Sommer</surname><given-names>S</given-names></name><name name-style="western"><surname>Soto-Adames</surname><given-names>FN</given-names></name><name name-style="western"><surname>Taiti</surname><given-names>S</given-names></name><name name-style="western"><surname>Mockford</surname><given-names>EL</given-names></name><name name-style="western"><surname>Horrocks</surname><given-names>M</given-names></name><name name-style="western"><surname>Pakarati</surname><given-names>L</given-names></name><name name-style="western"><surname>Pakarati-Hotus</surname><given-names>V</given-names></name></person-group> (<year>2014</year>) <article-title>Disturbance relicts in a rapidly changing world: the Rapa Nui (Easter Island) factor.</article-title> <source>BioScience</source> <volume>64</volume>(<issue>8</issue>): <fpage>711</fpage>–<lpage>718</lpage>. doi: <ext-link ext-link-type="doi" xlink:href="10.1093/biosci/biu090" xlink:type="simple">10.1093/biosci/biu090</ext-link></mixed-citation></ref><ref id="B46"><mixed-citation xmlns:xlink="http://www.w3.org/1999/xlink" xlink:type="simple"><person-group><name name-style="western"><surname>Taiti</surname><given-names>S</given-names></name><name name-style="western"><surname>Howarth</surname><given-names>FG</given-names></name></person-group> (<year>1997</year>) <article-title>Terrestrial isopods (<tp:taxon-name><tp:taxon-name-part taxon-name-part-type="subphylum">Crustacea</tp:taxon-name-part></tp:taxon-name>, <tp:taxon-name><tp:taxon-name-part taxon-name-part-type="suborder">Oniscidea</tp:taxon-name-part></tp:taxon-name>) from Hawaiian caves.</article-title> <source>Mémoires de Biospéologie</source> <volume>24</volume>: <fpage>97</fpage>–<lpage>118</lpage>. </mixed-citation></ref></ref-list></tp:taxon-treatment>
