# Supplementary material for: The terrestrial Isopoda (Crustacea, Oniscidea) of Rapa Nui (Easter Island), with descriptions of two new species
Source: Zookeys. 2015 Jul 30;(515):27–49. doi: 10.3897/zookeys.515.9477 (PMC4525033; doi:10.3897/zookeys.515.9477)
Supplement: XML Treatment for Trichorhina tomentosa [file zookeys.515.9477-treatment4.xml]

<!DOCTYPE tp:taxon-treatment
  PUBLIC "-//TaxonX//DTD Taxonomic Treatment Publishing DTD v0 20100105//EN" "tax-treatment-NSO.dtd">
<tp:taxon-treatment xmlns:tp="http://www.plazi.org/taxpub"><tp:treatment-meta><kwd-group><label>Taxon classification</label><kwd><named-content content-type="kingdom">Animalia</named-content></kwd><kwd><named-content content-type="order">Isopoda</named-content></kwd><kwd><named-content content-type="family">Platyarthridae</named-content></kwd></kwd-group><mixed-citation publication-type="journal"><person-group><name><surname>Taiti</surname><given-names>Stefano</given-names></name><name><surname>Wynne</surname><given-names>J. Judson</given-names></name></person-group><article-title>The terrestrial <tp:taxon-name><tp:taxon-name-part taxon-name-part-type="order">Isopoda</tp:taxon-name-part></tp:taxon-name> (<tp:taxon-name><tp:taxon-name-part taxon-name-part-type="subphylum">Crustacea</tp:taxon-name-part></tp:taxon-name>, <tp:taxon-name><tp:taxon-name-part taxon-name-part-type="suborder">Oniscidea</tp:taxon-name-part></tp:taxon-name>) of Rapa Nui (Easter Island), with descriptions of two new species</article-title><source>Zookeys</source><day>30</day><month>7</month><year>2015</year><volume>2015</volume><issue>515</issue><fpage>27</fpage><lpage>49</lpage><pub-id pub-id-type="doi">10.3897/zookeys.515.9477</pub-id></mixed-citation></tp:treatment-meta><tp:nomenclature><tp:taxon-name>
                                <tp:taxon-name-part taxon-name-part-type="genus">Trichorhina</tp:taxon-name-part>
                                <tp:taxon-name-part taxon-name-part-type="species">tomentosa</tp:taxon-name-part>
                            </tp:taxon-name><tp:taxon-authority>(Budde-Lund, 1893)</tp:taxon-authority></tp:nomenclature><tp:treatment-sec sec-type="material"><title>Material examined.</title><p>Chile, Rapa Nui: 1 ♀ (BPBM), Mahunga Hiva, Cave Q15-074, pitfall trap 1B (light zone), 30.VI.2009, leg. J.J. Wynne.</p></tp:treatment-sec><tp:treatment-sec sec-type="Distribution"><title>Distribution.</title><p>Pantropical. Introduced to greenhouses worldwide.</p><!--PageBreak--></tp:treatment-sec></tp:taxon-treatment>
