# Supplementary material for: The terrestrial Isopoda (Crustacea, Oniscidea) of Rapa Nui (Easter Island), with descriptions of two new species
Source: Zookeys. 2015 Jul 30;(515):27–49. doi: 10.3897/zookeys.515.9477 (PMC4525033; doi:10.3897/zookeys.515.9477)
Supplement: XML Treatment for Porcellio scaber [file zookeys.515.9477-treatment6.xml]

<!DOCTYPE tp:taxon-treatment
  PUBLIC "-//TaxonX//DTD Taxonomic Treatment Publishing DTD v0 20100105//EN" "tax-treatment-NSO.dtd">
<tp:taxon-treatment xmlns:tp="http://www.plazi.org/taxpub"><tp:treatment-meta><kwd-group><label>Taxon classification</label><kwd><named-content content-type="kingdom">Animalia</named-content></kwd><kwd><named-content content-type="order">Isopoda</named-content></kwd><kwd><named-content content-type="family">Porcellionidae</named-content></kwd></kwd-group><mixed-citation publication-type="journal"><person-group><name><surname>Taiti</surname><given-names>Stefano</given-names></name><name><surname>Wynne</surname><given-names>J. Judson</given-names></name></person-group><article-title>The terrestrial <tp:taxon-name><tp:taxon-name-part taxon-name-part-type="order">Isopoda</tp:taxon-name-part></tp:taxon-name> (<tp:taxon-name><tp:taxon-name-part taxon-name-part-type="subphylum">Crustacea</tp:taxon-name-part></tp:taxon-name>, <tp:taxon-name><tp:taxon-name-part taxon-name-part-type="suborder">Oniscidea</tp:taxon-name-part></tp:taxon-name>) of Rapa Nui (Easter Island), with descriptions of two new species</article-title><source>Zookeys</source><day>30</day><month>7</month><year>2015</year><volume>2015</volume><issue>515</issue><fpage>27</fpage><lpage>49</lpage><pub-id pub-id-type="doi">10.3897/zookeys.515.9477</pub-id></mixed-citation></tp:treatment-meta><tp:nomenclature><tp:taxon-name>
                                <tp:taxon-name-part taxon-name-part-type="genus">Porcellio</tp:taxon-name-part>
                                <tp:taxon-name-part taxon-name-part-type="species">scaber</tp:taxon-name-part>
                            </tp:taxon-name><tp:taxon-authority>Latreille, 1804</tp:taxon-authority><tp:nomenclature-citation-list><tp:nomenclature-citation><tp:taxon-name><tp:taxon-name-part taxon-name-part-type="genus">Porcellio</tp:taxon-name-part> <tp:taxon-name-part taxon-name-part-type="species">scaber</tp:taxon-name-part></tp:taxon-name><comment>; <xref ref-type="bibr" rid="B16">Fuentes 1914</xref>: 315; <xref ref-type="bibr" rid="B52">Wynne et al. 2014</xref>: 716.</comment></tp:nomenclature-citation></tp:nomenclature-citation-list></tp:nomenclature><tp:treatment-sec sec-type="material"><title>Material examined.</title><p>Chile, Rapa Nui: 1 ♀ (AMNH 18362), VIII.1999, leg. C. Boyko, J. Tanacredi, S. Reanier, H. Tonnemacher and S. Lopez; 2 ♂♂, 1 ♀ (AMNH 18363), Maunga Tangaroa, 20.VIII.1999, leg. C. Boyko, J. Tanacredi, S. Reanier, H. Tonnemacher and S. Lopez; 2 ♂♂, 3 ♀♀ (AMNH 18365), Ana te Pahu, 21.VIII.1999, leg. C. Boyko, J. Tanacredi, S. Reanier, H. Tonnemacher and S. Lopez; 2 ♂♂, 13 ♀♀ (AMNH 18364), Poike region, 25.VIII.1999, leg. C. Boyko, J. Tanacredi, S. Reanier, H. Tonnemacher and S. Lopez; 1 ♂ (BPBM), Mahunga Hiva Hiva, surface in front of Cave Q15-038, opportunistic collection (eastern-most collapse pit, southern extent near cave entrance), 18.VIII.2008, J.J. Wynne; 1 ♂ (BPBM), Mahunga Hiva Hiva, surface grid 2, <named-content xmlns:xlink="http://www.w3.org/1999/xlink" content-type="dwc:verbatimCoordinates" xlink:type="simple">27°06'41.3"S, 109°25'09.2"W</named-content>, pitfall trap 21, 10.VII.2009, leg. J.J. Wynne; 1 juv. (BPBM), Mahunga Hiva Hiva, surface in front of Cave Q15-038, timed search at 1C (eastern-most collapse pit on southern extent near cave entrance), 20.VIII.2008, leg. J.J. Wynne; 3 ♂♂ (BPBM), Cave Q15-038, fern-moss garden (entrance zone), direct intuitive search, 4.XII.2008, leg. J.J. Wynne; 1 ♂, 2 ♀♀ (BPBM), Mahunga Hiva Hiva, Cave Q15-076/078, opportunistic collection, 4.VII.2009, leg. J.J. Wynne; 1 ♂, 2 ♀♀ (BPBM), Mahunga Hiva Hiva, Cave Q15-070, fern-moss garden (entrance zone), direct intuitive search, 13.VII.2009, leg. J.J. Wynne; 2 ♂♂, 1 ♀ (BPBM), Mahunga Hiva Hiva, Cave Q15-074, skylight entrance (1<sup>st</sup> entrance NW of main entrance; entrance zone), opportunistic collection, 3.VII.2009, leg. J.J. Wynne; 1 juv. (BPBM), Ma<!--PageBreak-->hunga Hiva Hiva, Cave Q15-067, fern-moss garden (entrance zone), direct intuitive search, 10.VII.2009, leg. J.J. Wynne; 1 ♀ (BPBM), Mahunga Hiva Hiva, Cave Q15-127, entrance zone, pitfall trap 1A, 5.VII.2009, leg. J.J. Wynne; 1 ♂ (BPBM), same data, pitfall traps 1B; 1 ♂, 1 ♀ (BPBM), Mahunga Hiva Hiva, surface grid 1, <named-content xmlns:xlink="http://www.w3.org/1999/xlink" content-type="dwc:verbatimCoordinates" xlink:type="simple">27°06'53.1"S, 109°24'20.3"W</named-content>, pitfall trap 3, 10.VII.2009, leg. J.J. Wynne; 1 ♂, 1 ♀ (BPBM), same location, pitfall trap 10, 10.VII.2009, leg. J.J. Wynne; 2 ♂♂, 5 ♀♀ (BPBM), same location, pitfall trap 12, 10.VII.2009, leg. J.J. Wynne.</p></tp:treatment-sec><tp:treatment-sec sec-type="Distribution"><title>Distribution.</title><p>Cosmopolitan species of western European origin.</p></tp:treatment-sec><ref-list><ref id="B16"><mixed-citation xmlns:xlink="http://www.w3.org/1999/xlink" xlink:type="simple"><person-group><name name-style="western"><surname>Fuentes</surname><given-names>F</given-names></name></person-group> (<year>1914</year>) <article-title>Contribucion al estudio de la fauna de la Isla de Pascua.</article-title> <source>Boletin del Museo Nacional de Chile</source> <volume>7</volume>(<issue>1</issue>): <fpage>285</fpage>–<lpage>318</lpage>, 1 map. </mixed-citation></ref><ref id="B52"><mixed-citation xmlns:xlink="http://www.w3.org/1999/xlink" xlink:type="simple"><person-group><name name-style="western"><surname>Wynne</surname><given-names>JJ</given-names></name><name name-style="western"><surname>Bernard</surname><given-names>EC</given-names></name><name name-style="western"><surname>Howarth</surname><given-names>FG</given-names></name><name name-style="western"><surname>Sommer</surname><given-names>S</given-names></name><name name-style="western"><surname>Soto-Adames</surname><given-names>FN</given-names></name><name name-style="western"><surname>Taiti</surname><given-names>S</given-names></name><name name-style="western"><surname>Mockford</surname><given-names>EL</given-names></name><name name-style="western"><surname>Horrocks</surname><given-names>M</given-names></name><name name-style="western"><surname>Pakarati</surname><given-names>L</given-names></name><name name-style="western"><surname>Pakarati-Hotus</surname><given-names>V</given-names></name></person-group> (<year>2014</year>) <article-title>Disturbance relicts in a rapidly changing world: the Rapa Nui (Easter Island) factor.</article-title> <source>BioScience</source> <volume>64</volume>(<issue>8</issue>): <fpage>711</fpage>–<lpage>718</lpage>. doi: <ext-link ext-link-type="doi" xlink:href="10.1093/biosci/biu090" xlink:type="simple">10.1093/biosci/biu090</ext-link></mixed-citation></ref></ref-list></tp:taxon-treatment>
