# Supplementary material for: The terrestrial Isopoda (Crustacea, Oniscidea) of Rapa Nui (Easter Island), with descriptions of two new species
Source: Zookeys. 2015 Jul 30;(515):27–49. doi: 10.3897/zookeys.515.9477 (PMC4525033; doi:10.3897/zookeys.515.9477)
Supplement: XML Treatment for Venezillo parvus [file zookeys.515.9477-treatment9.xml]

<!DOCTYPE tp:taxon-treatment
  PUBLIC "-//TaxonX//DTD Taxonomic Treatment Publishing DTD v0 20100105//EN" "tax-treatment-NSO.dtd">
<tp:taxon-treatment xmlns:tp="http://www.plazi.org/taxpub"><tp:treatment-meta><kwd-group><label>Taxon classification</label><kwd><named-content content-type="kingdom">Animalia</named-content></kwd><kwd><named-content content-type="order">Isopoda</named-content></kwd><kwd><named-content content-type="family">Armadillidae</named-content></kwd></kwd-group><mixed-citation publication-type="journal"><person-group><name><surname>Taiti</surname><given-names>Stefano</given-names></name><name><surname>Wynne</surname><given-names>J. Judson</given-names></name></person-group><article-title>The terrestrial <tp:taxon-name><tp:taxon-name-part taxon-name-part-type="order">Isopoda</tp:taxon-name-part></tp:taxon-name> (<tp:taxon-name><tp:taxon-name-part taxon-name-part-type="subphylum">Crustacea</tp:taxon-name-part></tp:taxon-name>, <tp:taxon-name><tp:taxon-name-part taxon-name-part-type="suborder">Oniscidea</tp:taxon-name-part></tp:taxon-name>) of Rapa Nui (Easter Island), with descriptions of two new species</article-title><source>Zookeys</source><day>30</day><month>7</month><year>2015</year><volume>2015</volume><issue>515</issue><fpage>27</fpage><lpage>49</lpage><pub-id pub-id-type="doi">10.3897/zookeys.515.9477</pub-id></mixed-citation></tp:treatment-meta><tp:nomenclature><tp:taxon-name>
                                <tp:taxon-name-part taxon-name-part-type="genus">Venezillo</tp:taxon-name-part>
                                <tp:taxon-name-part taxon-name-part-type="species">parvus</tp:taxon-name-part>
                            </tp:taxon-name><tp:taxon-authority>(Budde-Lund, 1885)</tp:taxon-authority></tp:nomenclature><tp:treatment-sec sec-type="material"><title>Material examined.</title><p>Chile, Rapa Nui: 2 ♂♂ (BPBM), Mahunga Hiva Hiva, surface grid 2, <named-content xmlns:xlink="http://www.w3.org/1999/xlink" content-type="dwc:verbatimCoordinates" xlink:type="simple">27°06'41.3"S, 109°25'09.2"W</named-content>, pitfall trap 39, 10.VII.2009, leg. J.J. Wynne; 1 ♂ (BPBM), same location, pitfall trap 32, 10.VII.2009, leg. J.J. Wynne.</p></tp:treatment-sec><tp:treatment-sec sec-type="Distribution"><title>Distribution.</title><p>Widespread in tropical and subtropical regions. It has been introduced to European greenhouses. For diagnostic figures of this species see <xref ref-type="bibr" rid="B38">Schmidt (2003)</xref>.</p></tp:treatment-sec><ref-list><ref id="B38"><mixed-citation xmlns:xlink="http://www.w3.org/1999/xlink" xlink:type="simple"><person-group><name name-style="western"><surname>Schmidt</surname><given-names>C</given-names></name></person-group> (<year>2003</year>) <article-title>Contribution to the phylogenetic system of the <tp:taxon-name><tp:taxon-name-part taxon-name-part-type="clade">Crinocheta</tp:taxon-name-part></tp:taxon-name> (<tp:taxon-name><tp:taxon-name-part taxon-name-part-type="subphylum">Crustacea</tp:taxon-name-part></tp:taxon-name>, <tp:taxon-name><tp:taxon-name-part taxon-name-part-type="order">Isopoda</tp:taxon-name-part></tp:taxon-name>). Part 2. (<tp:taxon-name><tp:taxon-name-part taxon-name-part-type="superfamily">Oniscoidea</tp:taxon-name-part></tp:taxon-name> to <tp:taxon-name><tp:taxon-name-part taxon-name-part-type="family">Armadillidiidae</tp:taxon-name-part></tp:taxon-name>).</article-title> <source>Mitteilungen aus dem Museum für Naturkunde in Berlin, Zoologische Reihe</source> <volume>79</volume>: <fpage>3</fpage>–<lpage>179</lpage>. doi: <ext-link ext-link-type="doi" xlink:href="10.1002/mmnz.20030790102" xlink:type="simple">10.1002/mmnz.20030790102</ext-link> </mixed-citation></ref></ref-list></tp:taxon-treatment>
